# Supplementary material for: Unlocking global carbon reduction potential by embracing low-carbon lifestyles
Source: Nat Commun. 2025 May 17;16:4599. doi: 10.1038/s41467-025-59269-1 (PMC12085613; doi:10.1038/s41467-025-59269-1)
Supplement: Supplementary file 3 — Supplementary Data 1-4 [file 41467_2025_59269_MOESM3_ESM.xlsx]

## Sheet: Note
Supplementary Data for
Unlocking global carbon reduction potential by embracing low-carbon lifestyles
Yuru Guan 1,2, Yuli Shan 2,3*, Ye Hang 2, Qingyun Nie 4, Yu Liu 5,6, Klaus Hubacek 1*
1. Integrated Research on Energy, Environment and Society (IREES), Energy and Sustainability Research Institute Groningen, University of Groningen, Groningen 9747 AG, the Netherlands
2. School of Geography, Earth and Environmental Sciences, University of Birmingham, Birmingham B15 2TT, UK
3. Birmingham Institute for Sustainability and Climate Action, University of Birmingham, Birmingham B15 2TT, UK
4. School of Management, Nanjing University of Posts and Telecommunications, Nanjing 210003, China
5. College of Urban and Environmental Sciences, Peking University, Beijing 100871, China
6. Institute of Carbon Neutrality, Peking University, Beijing 100871, China
* Corresponding authors: y.shan@bham.ac.uk (Y.S.) and k.hubacek@rug.nl (K.H.)

## Sheet: Supplementary Data 1
Supplementary Data 1. Commodity categories.
No.	Commodity Categories	Commodity sub-Categories	Products/Sectors Description
1	Food	Food: Plant-based	Rice: seed, paddy (not husked)
			Wheat: seed, other
			Other Grains: maize (corn), sorghum, barley, rye, oats, millets, other cereals
			Veg & Fruit: vegetables, fruit and nuts, edible roots and tubers, pulses
			Oil Seeds: oil seeds and oleaginous fruit
			Cane & Beet: sugar crops
			Other Crops: stimulant; spice and aromatic crops; forage products; plants and parts of plants used primarily in perfumery, pharmacy, or for insecticidal, fungicidal or similar purposes; beet seeds (excluding sugar beet seeds) and seeds of forage plants; natural rubber in primary forms or in plates, sheets or strip, living plants; cut flowers and flower buds; flower seeds, unmanufactured tobacco; …
			Vegetable Oils: margarine and similar preparations; cotton linters; oil-cake and other residues resulting from the extraction of vegetable fats or oils; flours and meals of oil seeds or oleaginous fruits, except those of mustard; vegetable waxes, except triglycerides; degras; residues resulting from the treatment of fatty substances or animal or vegetable waxes; animal fats
			Processed Rice: semi- or wholly milled, or husked
		Food: Meat and fish	Cattle: bovine animals, live, other ruminants, horses and other equines, bovine semen
			Other Animal Products: swine; poultry; other live animals; eggs of hens or other birds in shell, fresh; reproductive materials of animals; natural honey; snails, fresh, chilled, frozen, dried, salted or in brine, except sea snails; edible products of animal origin n.e.c.; hides, skins and furskins, raw; insect waxes and spermaceti, whether or not refined or coloured
			Fishing: hunting, trapping and game propagation including related service activities, fishing, fish farms; service activities incidental to fishing
			Cattle Meat: fresh or chilled; meat of buffalo, fresh or chilled; meat of sheep, fresh or chilled; meat of goat, fresh or chilled; meat of camels and camelids, fresh or chilled; meat of horses and other equines, fresh or chilled; other meat of mammals, fresh or chilled; meat of mammals, frozen; edible offal of mammals, fresh, chilled or frozen
			Other Meat: meat of pigs, fresh or chilled; meat of rabbits and hares, fresh or chilled; meat of poultry, fresh or chilled; meat of poultry, frozen; edible offal of poultry, fresh, chilled or frozen; other meat and edible offal, fresh, chilled or frozen; preserves and preparations of meat, meat offal or blood; flours, meals and pellets of meat or meat offal, inedible; greaves
		Food: Dairy	Raw milk
			Milk: dairy products
		Food n.e.c.	Sugar and molasses
			Other Food: prepared and preserved fish, crustaceans, molluscs and other aquatic invertebrates; prepared and preserved vegetables, pulses and potatoes; prepared and preserved fruits and nuts; wheat and meslin flour; other cereal flours; groats, meal and pellets of wheat and other cereals; other cereal grain products (including corn flakes); other vegetable flours and meals; mixes and doughs for t…
			Beverages and Tobacco products
2	Mobility	Private transport	Private land transport (household direct emission sources)
		Public transport: By air	Air transport
		Public transport: By land	Land transport and transport via pipelines
		Public transport: By water	Water transport
3	Buildings	Residential fossil fuel	Residential fossil fuel use (household direct emission sources)
		Buildings: indirect or upstream energy	Forestry: forestry, logging and related service activities
			Coal: mining and agglomeration of hard coal, lignite and peat
			Oil: extraction of crude petroleum, service activities incidental to oil and gas extraction excluding surveying (part)
			Gas: extraction of natural gas, service activities incidental to oil and gas extraction excluding surveying (part)
			Lumber: manufacture of wood and of products of wood and cork, except furniture; manufacture of articles of straw and plaiting materials
			Petroleum & Coke: manufacture of coke and refined petroleum products
			Electricity; steam and air conditioning supply
			Gas manufacture, distribution
			Water supply; sewerage, waste management and remediation activities
		Buildings: Construction and materials	Manufacture of other non-metallic mineral products
			Iron & Steel: basic production and casting
			Construction: building houses factories offices and roads
			Manufacture of chemicals and chemical products
4	Clothing	Clothing	Fibres crops
			Wool: wool, silk, and other raw animal materials used in textile
			Manufacture of textiles
			Manufacture of wearing apparel
			Manufacture of leather and related products
			Other Mining Extraction (formerly omn): mining of metal ores; other mining and quarrying
5	Manufactured Products	Manufactured Products	Paper & Paper Products: includes printing and reproduction of recorded media
			Manufacture of pharmaceuticals, medicinal chemical and botanical products
			Manufacture of rubber and plastics products
			Non-Ferrous Metals: production and casting of copper, aluminium, zinc, lead, gold, and silver
			Manufacture of fabricated metal products, except machinery and equipment
			Manufacture of computer, electronic and optical products
			Manufacture of electrical equipment
			Manufacture of machinery and equipment n.e.c.
			Manufacture of motor vehicles, trailers and semi-trailers
			Manufacture of other transport equipment
			Other Manufacturing: includes furniture
6	Services	Services	Wholesale and retail trade; repair of motor vehicles and motorcycles
			Accommodation, Food and service activities
			Warehousing and support activities
			Information and communication
			Other Financial Intermediation: includes auxiliary activities but not insurance and pension funding
			Insurance (formerly isr): includes pension funding, except compulsory social security
			Real estate activities
			Other Business Services nec
			Recreation & Other Services: recreational, cultural and sporting activities, other service activities; private households with employed persons (servants)
			Other Services (Government): public administration and defense; compulsory social security, activities of membership organizations n.e.c., extra-territorial organizations and bodies
			Education
			Human health and social work
			Dwellings: ownership of dwellings (imputed rents of houses occupied by owners)

## Sheet: Supplementary Data 2
Supplementary Data 2. Modelling parameters of 21 low-carbon expenditures.
No.	Consumption Category	Low-carbon lifestyle scenarios	‘ASI' framework	General Description	Product Implications in MRIO modelling	Household direct reduction_transport	Household direct reduction_residential	Industry Technical Potential	Household Technical Potential	Industry Penetration Rate	Price Deflation	Type of Changes in MRIO modelling	References* listed at the bottom of this table
1	Buildings	Passive House	Avoid	Lower energy consumption and remaining use of energy is much more efficient.	Reduce spending on energy by 43% (equivalent to an energy reduction by 40%). Re-spend 20% into construction work and insulation.	0	0.4	0	0.43	0	0.2	Y	i
2	Buildings	Min Construction Work	Avoid	Almost no refurbishment of the house, no purchase of new material.	Reduce all construction products by 90%.	0	0	0.9	0.9	1	1	Y+A	i
3	Buildings	Natural Materials	Shift	Ecological renovation for high-quality living. Uses natural, organic, green, and renewable materials in renovation and refurbishment of housing.	90% decrease in steel. Increase in wood, and non-metallic mineral products.	0	0	0.9	0.9	1	1	Y+A	i
4	Clothing	Durable Fashion	Shift	Do-it-yourself type. Buys raw material and makes clothes himself when needed. Reduces overall consumption of textiles by reusing, repairing, making clothes on his own, buying clothes of recycled fibber, increasing lifetime of clothes, donating or recycling old clothes. Uses library for clothes to further reduce demand, and rents clothes when needed.	Reduce finished products (textiles and wearing apparel) by 80%. Substitute 20% of spending by textile materials (fibers and wool) and leather.	0	0	0	0.8	0	0.2	Y	i
5	Clothing	Natural Fiber	Improve	Only demands clothes with natural fibers such as wool, fur, cotton, leather. No petroleum-based clothes.	Reduce plastic, rubber to sectors textile and wearing apparel, by 90%. Replace with natural fibers.	0	0	0.9	0	1	1	A	i
6	Diet	Mediterranean Diet	Shift	High consumption of olive oil, legumes, fruits, vegetables, and unrefined cereals. Moderate consumption of fish, dairy products, and wine. Low consumption of non-fish meat and meat products.	Decrease non-fish meat products by 80%, increase all other foodstuffs. H/R affected.	0	0	0.8	0.8	1	0.3	Y+A	i, ii
7	Diet	Vegetarian Diet	Shift	Vegetarian food (without red/white meat). With dairy and eggs.	Reduce products with meat and fish to 100%. Replace with plant-based food, diary, and food n.e.c. H/R affected.	0	0	1	1	1	0.3	Y+A	i, ii
8	Diet	Vegan Diet	Shift	Vegan food (without red/white meat, eggs, and dairy products).	Decrease all meat, fish, and dairy products to 100%. Increase all other food. H/R affected.	0	0	1	1	1	0.3	Y+A	i, ii
9	Diet	Healthy Vegan Diet	Shift	Vegan food. Very healthy food consumption and no food with low nutritional value; tea, coffee, beverages. Mainly unprocessed food. Religious or spiritual motives.	Decrease all meat, fish, dairy, and sugary/unhealthy products to 100%. Increase all other food. H/R affected.	0	0	1	1	1	0.3	Y+A	i, ii
10	Food	Less Waste	Avoid	Doesn't waste any of the purchased food products.	Reduce all food product spending by 12%.	0	0	0	0.12	0	1	Y	i
11	Food	Organic Food	Improve	Food is organically grown (without artificial fertilizers added).	Reduce fertilizer input to food and H/R products by 100%.	0	0	1	0	1	1	A	i
12	Food	Seasonal Food	Improve	Reduced need for hot-housing vegetables through seasonal food consumption	Reduce inputs of fuels and electricity to vegetable sector by 30%.	0	0	0.3	0	1	1	A	i
13	Manufactured Products	No Chemicals	Avoid	Reduces number of plastic items, bottled water, buys bio-based plastics, uses textile bag when shopping. Bio-based chemicals, efficient use, and chemical leasing + only compost to his garden	Reduced chemicals and chemical products, plastic and rubber products. 80% reduction.	0	0	0	0.8	0	1	Y	i
14	Manufactured Products	Durable Appliances	Avoid	Has no electrical products in the home or in his life	80% reduction of machinery and electric apparatus	0	0	0	0.8	0	1	Y	i
15	Manufactured Products	Share & Repair	Avoid	Shared use of material goods. Second-hand buying. Life extension and repairs. Shift from ownership of product to buying service provided by product. Reduce surpluses, consume less intensely. Repair tax breaks, longer life of products.	Reduced consumption of manufactured products and retail/trade by 50%. 10% of reductions go to increase of renting services.	0	0	0	0.5	0	0.1	Y	i
16	Mobility	Work from Home	Avoid	Reduces need for mobility by working from home, living close to work, teleworking, and having shared services in neighbourhood. Digital trips instead of physical, local tourism. Less time spent in mobility. Tax advantages. Sustainable mobility education. Only commute to/from work. More time spent in the home means electricity and fuel spending increases. ER = Energy Rebound	Reduces spending on mobility by land by 50%, increase electricity & fuel spending by 20%	0.5	-0.2	0	0.5	0	0.2	Y	i
17	Mobility	Less Flying	Avoid	50% reduced air transport	50% reduced air transport	0	0	0	0.5	0	1	Y	i
18	Mobility	Less Cars	Shift	Uses car-pooling, car-sharing, trip chaining, park and ride systems, and public transport, doesn’t own a car. Automatic shared cars. Shared mobility, no need to own.	Substitutes 50% of income spent on products used for car travel with land public transportation (bus, trains, etc.)	0.5	0	0	0.5	0	0.2	Y	i, iii
19	Services	Nonmarket services	Avoid	Highly dependent on inter-community exchange, low use of commercial services. Frequently works unpaid within his local community. + Time banks, C2C.	80% lower use of all services	0	0	0	0.8	0	1	Y	i
20	Services	Community Services	Shift	Passive, homebased activities and interests. Like gardening and consuming a lot of media, but never long-distance travels. Enjoy local cultural activities and organizations engagement.	Decrease leisure services as well as long-distance travel by 80%, substitute with recreational and membership organization services.	0	0	0	0.8	0	1	Y	i
21	Services	Proximity Services	Shift	Local service supply. Decentralized service management when possible. Green services brought closer to citizens.	Reduce household spending on local transport by 20%. Reduce input of local mobility into all services by 30%.	0.2	0	0.3	0.2	1	1	Y+A	i
* References
i. Vita, G. et al. The Environmental Impact of Green Consumption and Sufficiency Lifestyles Scenarios in Europe: Connecting Local Sustainability Visions to Global Consequences. Ecological Economics 164, 106322 (2019).
ii. Wood, R. et al. Prioritizing Consumption-Based Carbon Policy Based on the Evaluation of Mitigation Potential Using Input-Output Methods: Prioritizing Consumption-Based Carbon Policies. Journal of Industrial Ecology 22, 540–552 (2018).
iii. Shrivastava, P., & O'Mahony, M. (2010). Integrated approach towards sustainable development. World Review of Intermodal Transportation Research, 3(1-2), 26-45.

## Sheet: Supplementary Data 3
Supplementary Data 3. List of 116 countries and their mitigation potentials from a combination of low-carbon lifestyles.
No.	ISO Alpha-3 code	Country name	Geographic region	Income group (World Bank class 2022)	Carbon-exceeding population (in %)	GHG_absolute reduction (Mt CO2e)	GHG_relative reduction (in %)	CO2_relative reduction (in %)	CH4_relative reduction (in %)	N2O_relative reduction (in %)	Fgases_relative reduction (in %)
1	AFG	Afghanistan	South Asia	Low income	0.00711223	1.05508	0.0248577	0.0244032	0.0243174	0.0270162	0.0357384
2	AGO	Angola	Sub-Saharan Africa	Lower middle income	0.0516962	11.0337	0.200989	0.136103	0.215898	0.255478	0.203066
3	ALB	Albania	Europe & Central Asia	Upper middle income	0.164244	2.30377	0.231986	0.223553	0.253943	0.21354	0.229667
4	ARM	Armenia	Europe & Central Asia	Upper middle income	0.16115	2.73915	0.259141	0.283804	0.255765	0.151804	0.0355864
5	AUT	Austria	Europe & Central Asia	High income	0.824462	53.2249	0.63494	0.630905	0.688564	0.499277	0.71512
6	AZE	Azerbaijan	Europe & Central Asia	Upper middle income	0.345204	15.1453	0.347003	0.351867	0.33551	0.282155	0.533182
7	BDI	Burundi	Sub-Saharan Africa	Low income	0.00583916	0.44772	0.0734168	0.101401	0.059971	0.0615527	0.0801107
8	BEL	Belgium	Europe & Central Asia	High income	0.863667	58.0933	0.606385	0.594161	0.709653	0.438151	0.734418
9	BEN	Benin	Sub-Saharan Africa	Lower middle income	0.0571291	4.18425	0.186894	0.22878	0.159907	0.144359	0.199034
10	BFA	Burkina Faso	Sub-Saharan Africa	Low income	0.0546195	6.31225	0.183843	0.182515	0.177848	0.192897	0.284304
11	BGD	Bangladesh	South Asia	Lower middle income	0.0108949	7.24722	0.033931	0.0244301	0.040122	0.0390537	0.0386714
12	BGR	Bulgaria	Europe & Central Asia	Upper middle income	0.57594	19.6537	0.483956	0.486688	0.517568	0.26597	0.639459
13	BIH	Bosnia and Herzegovina	Europe & Central Asia	Upper middle income	0.589568	10.3816	0.489381	0.460533	0.606253	0.491719	0.639172
14	BLR	Belarus	Europe & Central Asia	Upper middle income	0.915029	33.3328	0.499937	0.526989	0.714061	0.153511	0.737421
15	BOL	Bolivia, Plurinational State of	Europe & Central Asia	Lower middle income	0.369716	23.3239	0.511479	0.414532	0.558829	0.55238	0.53384
16	BRA	Brazil	Latin America & Caribbean	Upper middle income	0.393119	435.736	0.451414	0.435552	0.461591	0.466546	0.552196
17	BTN	Bhutan	South Asia	Lower middle income	0.104824	0.370883	0.176114	0.203656	0.138683	0.135185	0.20328
18	CHN	China	East Asia & Pacific	Upper middle income	0.24044	1419.4	0.27343	0.278312	0.263501	0.217769	0.438608
19	CIV	Cote d'Ivoire	Sub-Saharan Africa	Lower middle income	0.0234334	3.04817	0.0901753	0.0909159	0.0849581	0.0995098	0.130912
20	CMR	Cameroon	Sub-Saharan Africa	Lower middle income	0.0245353	2.57213	0.0761679	0.110022	0.0592724	0.0786715	0.0816415
21	COD	Democratic Republic of the Congo	Sub-Saharan Africa	Low income	0.0028867	1.15869	0.0225312	0.0196127	0.0202856	0.0285066	0.0411877
22	COG	Republic of Congo	Sub-Saharan Africa	Lower middle income	0.028666	0.911577	0.125368	0.108029	0.12614	0.163444	0.134626
23	COL	Colombia	Latin America & Caribbean	Upper middle income	0.191109	46.5655	0.308147	0.315551	0.297313	0.320166	0.367571
24	CPV	Cape Verde	Sub-Saharan Africa	Lower middle income	0.0505105	0.167774	0.177841	0.143841	0.187139	0.219896	0.236698
25	CYP	Cyprus	Europe & Central Asia	High income	0.745712	4.78547	0.596228	0.595658	0.599666	0.577443	0.659848
26	CZE	Czech Republic	Europe & Central Asia	High income	0.730406	36.2496	0.491887	0.488576	0.574538	0.274966	0.702329
27	DEU	Germany	Europe & Central Asia	High income	0.943861	499.723	0.624519	0.621707	0.75309	0.24844	0.786323
28	DNK	Denmark	Europe & Central Asia	High income	0.951887	39.0314	0.646352	0.656848	0.720225	0.256556	0.789808
29	EGY	Egypt	Middle East & North Africa	Lower middle income	0.125713	65.1656	0.197219	0.200716	0.216554	0.0924988	0.308645
30	ESP	Spain	Europe & Central Asia	High income	0.709558	190.972	0.599547	0.600155	0.637859	0.448258	0.669991
31	EST	Estonia	Europe & Central Asia	High income	0.969118	8.24559	0.510044	0.53789	0.603227	-0.117673	0.681543
32	ETH	Ethiopia	Sub-Saharan Africa	Low income	0.0300292	22.0391	0.151697	0.109121	0.155004	0.165691	0.103863
33	FIN	Finland	Europe & Central Asia	High income	0.926321	35.2099	0.582988	0.613379	0.589604	0.278277	0.726392
34	FJI	Fiji	East Asia & Pacific	Upper middle income	0.0972368	0.521441	0.252094	0.266286	0.264891	0.0405231	0.267832
35	FRA	France	Europe & Central Asia	High income	0.77189	326.36	0.644153	0.64287	0.710154	0.429114	0.743659
36	GAB	Gabon	Sub-Saharan Africa	Upper middle income	0.125866	1.35534	0.219563	0.210902	0.21489	0.23088	0.314109
37	GBR	United Kingdom of Great Britain and Northern Ireland	Europe & Central Asia	High income	0.799	392.963	0.607415	0.609657	0.684064	0.348168	0.650302
38	GEO	Georgia	Europe & Central Asia	Upper middle income	0.311269	5.78848	0.366466	0.371109	0.358313	0.345028	0.471247
39	GHA	Ghana	Sub-Saharan Africa	Lower middle income	0.0151463	2.69016	0.0671538	0.0665674	0.0680222	0.0598714	0.0899677
40	GIN	Guinea	Sub-Saharan Africa	Low income	0.066779	3.32023	0.129935	0.134737	0.112953	0.191817	0.176936
41	GMB	Gambia	Sub-Saharan Africa	Low income	0.0196384	0.289171	0.0773485	0.0851812	0.0708234	0.0826019	0.0774065
42	GRC	Greece	Europe & Central Asia	High income	0.916783	61.9266	0.644685	0.636502	0.687323	0.588739	0.720555
43	GTM	Guatemala	Latin America & Caribbean	Upper middle income	0.105133	7.73114	0.185189	0.18191	0.189625	0.177996	0.259954
44	HND	Honduras	Latin America & Caribbean	Lower middle income	0.0400725	2.11825	0.141018	0.170076	0.127202	0.087929	0.204364
45	HRV	Croatia	Europe & Central Asia	High income	0.604635	11.5536	0.484975	0.476196	0.539793	0.387897	0.594645
46	HTI	Haiti	Latin America & Caribbean	Lower middle income	0.000818345	0.0441187	0.0241066	0.0250528	0.00477013	0.00644214	0.00783839
47	HUN	Hungary	Europe & Central Asia	High income	0.450753	18.0409	0.379586	0.376702	0.458575	0.20648	0.478464
48	IDN	Indonesia	East Asia & Pacific	Lower middle income	0.095644	105.972	0.166956	0.161959	0.170426	0.178684	0.282219
49	IND	India	South Asia	Lower middle income	0.0365173	197.819	0.0883373	0.0904873	0.0895016	0.0619539	0.149433
50	IRL	Ireland	Europe & Central Asia	High income	0.890267	30.2497	0.634564	0.639058	0.754717	0.293791	0.674703
51	IRQ	Iraq	Middle East & North Africa	Upper middle income	0.473484	78.6242	0.378273	0.349505	0.420193	0.47043	0.652185
52	ITA	Italy	Europe & Central Asia	High income	0.630099	261.277	0.566176	0.556711	0.61635	0.479783	0.693704
53	JAM	Jamaica	Latin America & Caribbean	Upper middle income	0.240186	3.69758	0.349197	0.34943	0.354323	0.315359	0.415594
54	JOR	Jordan	Middle East & North Africa	Upper middle income	0.236112	11.6082	0.287255	0.2761	0.320663	0.264062	0.372265
55	KAZ	Kazakhstan	Europe & Central Asia	Upper middle income	0.935119	97.984	0.571277	0.523674	0.727352	0.656325	0.814204
56	KEN	Kenya	Sub-Saharan Africa	Lower middle income	0.0633446	19.465	0.221343	0.252051	0.211101	0.203902	0.263122
57	KGZ	Kyrgyzstan	Europe & Central Asia	Lower middle income	0.192859	5.51963	0.27633	0.274877	0.285989	0.25646	0.232036
58	KHM	Cambodia	East Asia & Pacific	Lower middle income	0.0948643	6.66152	0.167681	0.190499	0.152627	0.163274	0.236974
59	LAO	Lao People's Democratic Republic	East Asia & Pacific	Lower middle income	0.101222	2.85194	0.162103	0.211868	0.129524	0.139763	0.240092
60	LBR	Liberia	Sub-Saharan Africa	Low income	0.0816642	2.15725	0.269331	0.23327	0.271886	0.347342	0.238577
61	LKA	Sri Lanka	South Asia	Lower middle income	0.0584884	7.0954	0.150166	0.171248	0.119581	0.0846589	0.100569
62	LSO	Lesotho	Sub-Saharan Africa	Lower middle income	0.089999	1.76076	0.355585	0.308711	0.41284	0.469727	0.346721
63	LTU	Lithuania	Europe & Central Asia	High income	0.67609	10.5436	0.524349	0.589602	0.581801	-0.101403	0.543905
64	LUX	Luxembourg	Europe & Central Asia	High income	0.997467	9.54269	0.671585	0.773814	0.162996	0.25488	0.795413
65	LVA	Latvia	Europe & Central Asia	High income	0.710707	7.40969	0.516739	0.58783	0.51346	-0.070857	0.716363
66	MAR	Morocco	Middle East & North Africa	Lower middle income	0.0699216	11.5476	0.138587	0.131311	0.166399	0.101559	0.244306
67	MDA	Moldova, Republic of	Europe & Central Asia	Upper middle income	0.155954	2.21343	0.266074	0.28478	0.238352	0.156831	0.338441
68	MDG	Madagascar	Sub-Saharan Africa	Low income	0.0135196	5.48437	0.18285	0.215906	0.175878	0.176047	0.172072
69	MDV	Maldives	South Asia	Upper middle income	0.0696027	0.11824	0.0897023	0.100294	0.0739229	0.0744135	0.154555
70	MEX	Mexico	Latin America & Caribbean	Upper middle income	0.440494	244.378	0.407472	0.391849	0.422936	0.453006	0.521505
71	MKD	the former Yugoslav Republic of Macedonia	Europe & Central Asia	Upper middle income	0.454196	6.14461	0.483853	0.469363	0.557865	0.419232	0.60451
72	MLI	Mali	Sub-Saharan Africa	Low income	0.0419371	4.37844	0.161685	0.147318	0.159674	0.17103	0.256035
73	MLT	Malta	Middle East & North Africa	High income	0.946846	5.96819	0.722872	0.738605	0.65307	0.632338	0.761886
74	MNE	Montenegro	Europe & Central Asia	Upper middle income	0.619895	1.88313	0.492163	0.47196	0.578479	0.469304	0.627763
75	MNG	Mongolia	East Asia & Pacific	Lower middle income	0.942001	25.2096	0.710074	0.431756	0.886224	0.849239	0.413706
76	MOZ	Mozambique	Sub-Saharan Africa	Low income	0.0100672	3.16295	0.152373	0.180385	0.125303	0.152885	0.193739
77	MRT	Mauritania	Sub-Saharan Africa	Lower middle income	0.0387731	0.861808	0.127325	0.141552	0.115294	0.134927	0.168798
78	MUS	Mauritius	Sub-Saharan Africa	Upper middle income	0.524626	4.5608	0.524522	0.529392	0.451433	0.423154	0.781617
79	MWI	Malawi	Sub-Saharan Africa	Low income	0.0044299	0.446019	0.0450188	0.0345807	0.0448852	0.0545644	0.0314004
80	NAM	Namibia	Sub-Saharan Africa	Upper middle income	0.156682	3.77887	0.455806	0.498221	0.398235	0.170964	0.647237
81	NER	Niger	Sub-Saharan Africa	Low income	0.0405077	9.3325	0.347323	0.261083	0.348675	0.374772	0.159461
82	NGA	Nigeria	Sub-Saharan Africa	Lower middle income	0.0314976	21.8505	0.0693911	0.091101	0.0501744	0.0700058	0.123072
83	NIC	Nicaragua	Latin America & Caribbean	Lower middle income	0.0669924	2.53887	0.187618	0.20566	0.178209	0.156708	0.184193
84	NPL	Nepal	South Asia	Lower middle income	0.0470191	6.40726	0.109242	0.128995	0.10007	0.0904237	0.171635
85	PAK	Pakistan	South Asia	Lower middle income	0.0500903	45.9583	0.102799	0.0857362	0.121262	0.100648	0.140324
86	PAN	Panama	Latin America & Caribbean	Upper middle income	0.447177	10.4413	0.46864	0.500701	0.363774	0.500814	0.648691
87	PER	Peru	Latin America & Caribbean	Upper middle income	0.158921	24.6404	0.2422	0.250987	0.230344	0.213039	0.34164
88	PHL	Philippines	East Asia & Pacific	Lower middle income	0.0742055	37.1136	0.162011	0.189853	0.1254	0.113863	0.199502
89	PNG	Papua New Guinea	East Asia & Pacific	Lower middle income	0.085956	6.31126	0.307957	0.321662	0.315278	0.131726	0.283335
90	POL	Poland	Europe & Central Asia	High income	0.743773	146.13	0.475352	0.471863	0.610583	0.102589	0.707271
91	PRY	Paraguay	Latin America & Caribbean	Upper middle income	0.605378	24.6109	0.675823	0.625967	0.727509	0.608955	0.672616
92	ROU	Romania	Europe & Central Asia	Upper middle income	0.415328	36.6924	0.390824	0.408771	0.362006	0.257926	0.51892
93	RUS	Russian Federation	Europe & Central Asia	Upper middle income	0.767216	610.783	0.503032	0.489917	0.603585	0.351316	0.661765
94	RWA	Rwanda	Sub-Saharan Africa	Low income	0.00887354	0.579743	0.0823849	0.100103	0.0682771	0.0952008	0.081183
95	SEN	Senegal	Sub-Saharan Africa	Lower middle income	0.0632765	5.72004	0.212613	0.176446	0.237015	0.223088	0.200034
96	SLE	Sierra Leone	Sub-Saharan Africa	Low income	0.0414285	2.23588	0.174984	0.212522	0.14955	0.175936	0.19196
97	SLV	El Salvador	Latin America & Caribbean	Lower middle income	0.0797187	2.51675	0.166288	0.148072	0.223217	0.153247	0.150309
98	SRB	Serbia	Europe & Central Asia	Upper middle income	0.686147	24.4706	0.512375	0.487253	0.637147	0.476245	0.649083
99	STP	Sao Tome and Principe	Sub-Saharan Africa	Lower middle income	0.0629599	0.0766033	0.202608	0.1291	0.217915	0.267112	0.19679
100	SVK	Slovakia	Europe & Central Asia	High income	0.704239	17.1005	0.511701	0.525452	0.523508	0.220686	0.681433
101	SWE	Sweden	Europe & Central Asia	High income	0.70697	34.1588	0.483936	0.525438	0.603482	-0.184288	0.628977
102	SWZ	Swaziland	Sub-Saharan Africa	Lower middle income	0.197725	1.50693	0.427212	0.400706	0.457606	0.488643	0.547797
103	TCD	Chad	Sub-Saharan Africa	Low income	0.226003	25.163	0.447104	0.374404	0.444311	0.460241	0.411501
104	TGO	Togo	Sub-Saharan Africa	Low income	0.0266786	1.09502	0.104144	0.124371	0.0882818	0.0966868	0.105953
105	THA	Thailand	East Asia & Pacific	Upper middle income	0.262979	83.6264	0.300667	0.318068	0.275616	0.217057	0.32354
106	TJK	Tajikistan	Europe & Central Asia	Lower middle income	0.0363985	1.49471	0.0858441	0.0718933	0.0983533	0.0913846	0.0689412
107	TLS	Timor-Leste	East Asia & Pacific	Lower middle income	0.0458146	0.314158	0.146143	0.143192	0.146436	0.14931	0.149553
108	TUR	Turkey	Europe & Central Asia	Upper middle income	0.478175	177.976	0.403465	0.401247	0.411871	0.385856	0.52677
109	TZA	Tanzania, United Republic of	Sub-Saharan Africa	Lower middle income	0.0170421	7.04191	0.0956765	0.127201	0.0869538	0.0984293	0.0952401
110	UGA	Uganda	Sub-Saharan Africa	Low income	0.00603861	1.73262	0.0394525	0.047447	0.036167	0.0440437	0.0471505
111	UKR	Ukraine	Europe & Central Asia	Lower middle income	0.195428	29.5582	0.184678	0.183284	0.218709	0.0841293	0.293018
112	USA	United States	North America	High income	0.853858	3726.67	0.667148	0.669771	0.719369	0.414914	0.751408
113	VNM	Vietnam	East Asia & Pacific	Lower middle income	0.0818687	30.6571	0.125339	0.10903	0.155022	0.124816	0.128454
114	YEM	Yemen	Middle East & North Africa	Low income	0.0105724	2.06409	0.0610696	0.0543264	0.0518248	0.0802269	0.119713
115	ZAF	South Africa	Sub-Saharan Africa	Upper middle income	0.397289	140.186	0.405252	0.410959	0.372474	0.411764	0.570113
116	ZMB	Zambia	Sub-Saharan Africa	Lower middle income	0.0230366	2.2754	0.131401	0.12069	0.139395	0.130411	0.0957911

## Sheet: Supplementary Data 4
Supplementary Data 4. Bridging matrix between food products from the Swiss Household Budget Survey and the 18 food-related sectors in GTAP.
Products/sectors *	pdr	wht	gro	v_f	osd	c_b	ctl	oap	rmk	fsh	cmt	omt	vol	mil	pcr	sgr	ofd	b_t
5111.01: Rice	1	0	0	0	0	0	0	0	0	0	0	0	0	0	1	0	1	0
5111.02: Pasta	0	1	0	0	0	0	0	0	0	0	0	0	0	0	0	0	0	0
5111.03: Bread	0	1	0	0	0	0	0	0	0	0	0	0	0	0	0	0	0	0
5111.04: Sweet or savoury pastries	0	1	0	0	0	0	0	0	0	0	0	0	0	0	0	0	0	0
5111.05: Sandwiches	0	1	0	0	0	0	0	0	0	0	0	0	0	0	0	0	0	0
5111.06: Wheat flour	0	1	0	0	0	0	0	0	0	0	0	0	0	0	0	0	0	0
5111.07: Other flours, starches, semolina, flakes and seeds of cereals	0	0	1	0	0	0	0	0	0	0	0	0	0	0	0	0	0	0
5111.08: Other cereal products	0	0	1	0	0	0	0	0	0	0	0	0	0	0	0	0	0	0
5112.01: Beef	0	0	0	0	0	0	1	0	0	0	1	0	0	0	0	0	0	0
5112.02: Veal	0	0	0	0	0	0	1	0	0	0	1	0	0	0	0	0	0	0
5112.03: Pork, fresh or frozen	0	0	0	0	0	0	0	1	0	0	0	1	0	0	0	0	0	0
5112.04: Horse meat	0	0	0	0	0	0	1	0	0	0	1	0	0	0	0	0	0	0
5112.05: Sheep and goat meat	0	0	0	0	0	0	1	0	0	0	1	0	0	0	0	0	0	0
5112.06: Poultry, fresh or frozen	0	0	0	0	0	0	0	1	0	0	0	1	0	0	0	0	0	0
5112.07: Game and rabbit meat	0	0	0	0	0	0	0	1	0	0	0	1	0	0	0	0	0	0
5112.08: Other meat, fresh or frozen, including offal	0	0	0	0	0	0	0	1	0	0	0	1	0	0	0	0	0	0
5112.09: Sausages, pâtés and other delicatessen meats	0	0	0	0	0	0	0	1	0	0	0	1	0	0	0	0	0	0
5112.10: Ham, bacon and other parts of pork, salted or smoked	0	0	0	0	0	0	0	1	0	0	0	1	0	0	0	0	0	0
5112.11: Grilled or smoked poultry meat	0	0	0	0	0	0	0	1	0	0	0	1	0	0	0	0	0	0
5112.12: Other cooked, dried, salted or smoked meat	0	0	0	0	0	0	0	1	0	0	0	1	0	0	0	0	0	0
5112.13: Canned meat or meat-based products	0	0	0	0	0	0	0	1	0	0	0	1	0	0	0	0	1	0
5113.01: Fresh or frozen fish	0	0	0	0	0	0	0	0	0	1	0	0	0	0	0	0	0	0
5113.02: Fresh or frozen seafood	0	0	0	0	0	0	0	0	0	1	0	0	0	0	0	0	0	0
5113.03: Dried, salted or smoked fish and seafood	0	0	0	0	0	0	0	0	0	1	0	0	0	0	0	0	1	0
5113.04: Prepared fish and seafood, frozen	0	0	0	0	0	0	0	0	0	1	0	0	0	0	0	0	0	0
5113.05: Canned fish and preserved fish or seafood products	0	0	0	0	0	0	0	0	0	0	0	0	0	0	0	0	1	0
5114.01: Whole milk	0	0	0	0	0	0	0	0	1	0	0	0	0	1	0	0	0	0
5114.02: Milk drink and skimmed milk	0	0	0	0	0	0	0	0	1	0	0	0	0	1	0	0	0	0
5114.03: Hard and semi-hard cheeses	0	0	0	0	0	0	0	0	1	0	0	0	0	1	0	0	0	0
5114.04: Soft cheeses, fresh, processed	0	0	0	0	0	0	0	0	1	0	0	0	0	1	0	0	0	0
5114.05: Cream	0	0	0	0	0	0	0	0	1	0	0	0	0	1	0	0	0	0
5114.06: Quark	0	0	0	0	0	0	0	0	1	0	0	0	0	1	0	0	0	0
5114.07: Yogurt	0	0	0	0	0	0	0	0	1	0	0	0	0	1	0	0	0	0
5114.08: Milk products and milk substitutes	0	0	0	0	0	0	0	0	1	0	0	0	0	1	0	0	0	0
5114.09: Fresh eggs	0	0	0	0	0	0	0	1	0	0	0	0	0	0	0	0	0	0
5114.10: Processed eggs	0	0	0	0	0	0	0	1	0	0	0	0	0	0	0	0	0	0
5115.01: Butter	0	0	0	0	0	0	0	1	0	0	0	0	0	0	0	0	0	0
5115.02: Margarine	0	0	0	0	0	0	0	0	0	0	0	0	1	0	0	0	0	0
5115.03: Other vegetable fats	0	0	0	0	0	0	0	0	0	0	0	0	1	0	0	0	0	0
5115.04: Olive oils	0	0	0	0	1	0	0	0	0	0	0	0	0	0	0	0	0	0
5115.05: Other vegetable oils and other animal fats	0	0	0	0	0	0	0	0	0	0	0	0	1	0	0	0	0	0
5116.01: Lemons	0	0	0	1	0	0	0	0	0	0	0	0	0	0	0	0	0	0
5116.02: Oranges and other citrus fruits	0	0	0	1	0	0	0	0	0	0	0	0	0	0	0	0	0	0
5116.03: Bananas	0	0	0	1	0	0	0	0	0	0	0	0	0	0	0	0	0	0
5116.04: Apples	0	0	0	1	0	0	0	0	0	0	0	0	0	0	0	0	0	0
5116.05: Pears and quinces	0	0	0	1	0	0	0	0	0	0	0	0	0	0	0	0	0	0
5116.06: Stone fruits	0	0	0	1	0	0	0	0	0	0	0	0	0	0	0	0	0	0
5116.07: Berries	0	0	0	1	0	0	0	0	0	0	0	0	0	0	0	0	0	0
5116.08: Grapes	0	0	0	1	0	0	0	0	0	0	0	0	0	0	0	0	0	0
5116.09: Melons and watermelons	0	0	0	1	0	0	0	0	0	0	0	0	0	0	0	0	0	0
5116.10: Other exotic fruits	0	0	0	1	0	0	0	0	0	0	0	0	0	0	0	0	0	0
5116.11: Nuts, hazelnuts and other oil fruits	0	0	0	1	0	0	0	0	0	0	0	0	0	0	0	0	0	0
5116.12: Other dried fruits	0	0	0	1	0	0	0	0	0	0	0	0	0	0	0	0	0	0
5116.13: Canned fruits	0	0	0	0	0	0	0	0	0	0	0	0	0	0	0	0	1	0
5117.01: Green salads and other leafy vegetables	0	0	0	1	0	0	0	0	0	0	0	0	0	0	0	0	0	0
5117.02: Stem vegetables (leeks, fennel, sprouted seeds, etc.)	0	0	0	1	0	0	0	0	0	0	0	0	0	0	0	0	0	0
5117.03: Aromatic herbs	0	0	0	1	0	0	0	0	0	0	0	0	0	0	0	0	0	0
5117.04: Cabbages, cauliflowers	0	0	0	1	0	0	0	0	0	0	0	0	0	0	0	0	0	0
5117.05: Tomatoes	0	0	0	1	0	0	0	0	0	0	0	0	0	0	0	0	0	0
5117.06: Beans and peas	0	0	0	1	0	0	0	0	0	0	0	0	0	0	0	0	0	0
5117.07: Other vegetables grown for their fruit (cucurbits, peppers, etc.)	0	0	0	1	0	0	0	0	0	0	0	0	0	0	0	0	0	0
5117.08: Onions	0	0	0	1	0	0	0	0	0	0	0	0	0	0	0	0	0	0
5117.09: Garlic	0	0	0	1	0	0	0	0	0	0	0	0	0	0	0	0	0	0
5117.10: Carrots and other roots	0	0	0	1	0	0	0	0	0	0	0	0	0	0	0	0	0	0
5117.11: Fresh mushrooms	0	0	0	1	0	0	0	0	0	0	0	0	0	0	0	0	0	0
5117.12: Mushrooms and vegetables, dried or freeze-dried	0	0	0	0	0	0	0	0	0	0	0	0	0	0	0	0	1	0
5117.13: Canned or processed vegetables and mushrooms	0	0	0	0	0	0	0	0	0	0	0	0	0	0	0	0	1	0
5117.14: Potatoes	0	0	0	1	0	0	0	0	0	0	0	0	0	0	0	0	0	0
5117.15: Potato and other tuber products	0	0	0	1	0	0	0	0	0	0	0	0	0	0	0	0	0	0
5118.01: Sugar	0	0	0	0	0	1	0	0	0	0	0	0	0	0	0	1	0	0
5118.02: Jams, marmalades, compotes	0	0	0	0	0	1	0	0	0	0	0	0	0	0	0	1	0	0
5118.03: Honey	0	0	0	0	0	1	0	0	0	0	0	0	0	0	0	1	0	0
5118.04: Chocolate	0	0	0	0	0	1	0	0	0	0	0	0	0	0	0	0	1	0
5118.05: Confectionery	0	0	0	0	0	1	0	0	0	0	0	0	0	0	0	1	0	0
5118.06: Ices	0	0	0	0	0	0	0	0	0	0	0	0	0	0	0	0	1	0
5118.07: Other sweetened and/or cocoa-based products	0	0	0	0	0	1	0	0	0	0	0	0	0	0	0	0	1	0
5119.01: Sauces, condiments and seasonings	0	0	0	0	0	0	0	0	0	0	0	0	0	0	0	0	1	0
5119.02: Salt and spices	0	0	0	0	0	0	0	0	0	0	0	0	0	0	0	0	1	0
5119.03: Soups and broths	0	0	0	0	0	0	0	0	0	0	0	0	0	0	0	0	1	0
5119.04: Flavourings and yeasts	0	0	0	0	0	0	0	0	0	0	0	0	0	0	0	0	1	0
5119.05: Pre-cooked meals	0	0	0	0	0	0	0	0	0	0	0	0	0	0	0	0	1	0
5119.06: Vegetarian soy products	0	0	0	0	0	0	0	0	0	0	0	0	0	0	0	0	1	0
5119.07: Other food products	0	0	0	0	0	0	0	0	0	0	0	0	0	0	0	0	1	0
5119.08: Baby food	0	0	0	0	0	0	0	0	0	0	0	0	0	0	0	0	1	0
5121.01: Pure coffee, beans or ground	0	0	0	0	0	0	0	0	0	0	0	0	0	0	0	0	0	1
5121.02: Instant freeze-dried coffee and coffee substitutes	0	0	0	0	0	0	0	0	0	0	0	0	0	0	0	0	0	1
5121.03: Teas, herbal teas and substitutes	0	0	0	0	0	0	0	0	0	0	0	0	0	0	0	0	0	1
5121.04: Instant cocoa and chocolate	0	0	0	0	0	0	0	0	0	0	0	0	0	0	0	0	0	1
5122.01: Mineral waters	0	0	0	0	0	0	0	0	0	0	0	0	0	0	0	0	0	1
5122.02: Sweetened non-alcoholic beverages	0	0	0	0	0	0	0	0	0	0	0	0	0	0	0	0	0	1
5122.03: Syrups for beverages	0	0	0	0	0	0	0	0	0	0	0	0	0	0	0	0	0	1
5122.04: Fruit juices	0	0	0	0	0	0	0	0	0	0	0	0	0	0	0	0	0	1
5122.05: Vegetable juices	0	0	0	0	0	0	0	0	0	0	0	0	0	0	0	0	0	1
5211.01: Brandies	0	0	0	0	0	0	0	0	0	0	0	0	0	0	0	0	0	1
5211.02: Liqueurs with and without alcohol and liqueur-based aperitifs	0	0	0	0	0	0	0	0	0	0	0	0	0	0	0	0	0	1
5212.01: Swiss red and rosé wines	0	0	0	0	0	0	0	0	0	0	0	0	0	0	0	0	0	1
5212.02: Foreign red and rosé wines	0	0	0	0	0	0	0	0	0	0	0	0	0	0	0	0	0	1
5212.03: Red and rosé wines without indication of origin	0	0	0	0	0	0	0	0	0	0	0	0	0	0	0	0	0	1
5212.04: Swiss white wines	0	0	0	0	0	0	0	0	0	0	0	0	0	0	0	0	0	1
5212.05: Foreign white wines	0	0	0	0	0	0	0	0	0	0	0	0	0	0	0	0	0	1
5212.06: White wines without indication of origin	0	0	0	0	0	0	0	0	0	0	0	0	0	0	0	0	0	1
5212.07: Sparkling wines	0	0	0	0	0	0	0	0	0	0	0	0	0	0	0	0	0	1
5212.08: Wine-based aperitifs, ciders and sweet wines	0	0	0	0	0	0	0	0	0	0	0	0	0	0	0	0	0	1
5212.09: Wines, ciders and non-alcoholic aperitifs	0	0	0	0	0	0	0	0	0	0	0	0	0	0	0	0	0	1
5213.00: Beers with and without alcohol	0	0	0	0	0	0	0	0	0	0	0	0	0	0	0	0	0	1
* The column refers to the GTAP 11 sectoral classification
